# Supplementary material for: Myofascial Induction Therapy Improves the Sequelae of Medical Treatment in Head and Neck Cancer Survivors: A Single-Blind, Placebo-Controlled, Randomized Cross-Over Study
Source: J Clin Med. 2021 Oct 27;10(21):5003. doi: 10.3390/jcm10215003 (PMC8584513; doi:10.3390/jcm10215003)
Supplement: Supplementary file 1 [file jcm-10-05003-s001.zip]

Archive with 1 entries (1 files):
- jcm-1377020-supplementary2.pdf
